# Supplementary material for: Beyond the Colours: Discovering Hidden Diversity in the Nymphalidae of the Yucatan Peninsula in Mexico through DNA Barcoding
Source: PLoS One. 2011 Nov 23;6(11):e27776. doi: 10.1371/journal.pone.0027776 (PMC3223209; doi:10.1371/journal.pone.0027776)
Supplement: Table S1 — Accession codes from specimens of the public database, that match to some of the eight split species with interim name in this study. (XLS) [file pone.0027776.s001.xls]

## Sheet: Hoja1
Processid	Sampleid	Phylum	Class	Order	Family	Subfamily	Genus	Species
MHAAB154-05	04-SRNP-14446	Arthropoda	Insecta	Lepidoptera	Nymphalidae	Limenitidinae	Adelpha	Adelpha basiloidesDHJ01
MHAAB153-05	04-SRNP-14448	Arthropoda	Insecta	Lepidoptera	Nymphalidae	Limenitidinae	Adelpha	Adelpha basiloidesDHJ01
MHAAB152-05	04-SRNP-14447	Arthropoda	Insecta	Lepidoptera	Nymphalidae	Limenitidinae	Adelpha	Adelpha basiloidesDHJ01
MHAAB882-06	97-SRNP-5188	Arthropoda	Insecta	Lepidoptera	Nymphalidae	Limenitidinae	Adelpha	Adelpha basiloidesDHJ01
MHAAB332-05	02-SRNP-5520	Arthropoda	Insecta	Lepidoptera	Nymphalidae	Limenitidinae	Adelpha	Adelpha basiloidesDHJ01
MHAAA609-05	03-SRNP-19840	Arthropoda	Insecta	Lepidoptera	Nymphalidae	Limenitidinae	Adelpha	Adelpha basiloidesDHJ01
MHAAA619-05	03-SRNP-19834	Arthropoda	Insecta	Lepidoptera	Nymphalidae	Limenitidinae	Adelpha	Adelpha basiloidesDHJ01
MHAAB334-05	01-SRNP-11936	Arthropoda	Insecta	Lepidoptera	Nymphalidae	Limenitidinae	Adelpha	Adelpha basiloidesDHJ01
MHAAB857-06	93-SRNP-7701	Arthropoda	Insecta	Lepidoptera	Nymphalidae	Limenitidinae	Adelpha	Adelpha basiloidesDHJ02
MHAAB856-06	93-SRNP-4941	Arthropoda	Insecta	Lepidoptera	Nymphalidae	Limenitidinae	Adelpha	Adelpha basiloidesDHJ02
MHAAB491-05	05-SRNP-58856	Arthropoda	Insecta	Lepidoptera	Nymphalidae	Limenitidinae	Adelpha	Adelpha basiloidesDHJ02
MHAAB328-05	03-SRNP-27850	Arthropoda	Insecta	Lepidoptera	Nymphalidae	Limenitidinae	Adelpha	Adelpha basiloidesDHJ02
MHAAB330-05	03-SRNP-23564	Arthropoda	Insecta	Lepidoptera	Nymphalidae	Limenitidinae	Adelpha	Adelpha basiloidesDHJ02
MHAAB336-05	03-SRNP-19895	Arthropoda	Insecta	Lepidoptera	Nymphalidae	Limenitidinae	Adelpha	Adelpha basiloidesDHJ02
MHAAB889-06	87-SRNP-944	Arthropoda	Insecta	Lepidoptera	Nymphalidae	Limenitidinae	Adelpha	Adelpha basiloidesDHJ02
MHAAB858-06	94-SRNP-9484	Arthropoda	Insecta	Lepidoptera	Nymphalidae	Limenitidinae	Adelpha	Adelpha basiloidesDHJ02
MHAAB863-06	93-SRNP-7790	Arthropoda	Insecta	Lepidoptera	Nymphalidae	Limenitidinae	Adelpha	Adelpha basiloidesDHJ02
MHAAB674-05	05-SRNP-20705	Arthropoda	Insecta	Lepidoptera	Nymphalidae	Limenitidinae	Adelpha	Adelpha basiloidesDHJ02
MHAAA612-05	03-SRNP-23329	Arthropoda	Insecta	Lepidoptera	Nymphalidae	Limenitidinae	Adelpha	Adelpha basiloidesDHJ02
MHAAB874-06	96-SRNP-10470	Arthropoda	Insecta	Lepidoptera	Nymphalidae	Limenitidinae	Adelpha	Adelpha basiloidesDHJ02
MHAAB866-06	93-SRNP-4320	Arthropoda	Insecta	Lepidoptera	Nymphalidae	Limenitidinae	Adelpha	Adelpha basiloidesDHJ02
MHAAB848-06	00-SRNP-3925	Arthropoda	Insecta	Lepidoptera	Nymphalidae	Limenitidinae	Adelpha	Adelpha basiloidesDHJ02
MHAAB888-06	94-SRNP-7947	Arthropoda	Insecta	Lepidoptera	Nymphalidae	Limenitidinae	Adelpha	Adelpha basiloidesDHJ02
MHAAB859-06	93-SRNP-7788	Arthropoda	Insecta	Lepidoptera	Nymphalidae	Limenitidinae	Adelpha	Adelpha basiloidesDHJ02
MHAAB867-06	94-SRNP-10350	Arthropoda	Insecta	Lepidoptera	Nymphalidae	Limenitidinae	Adelpha	Adelpha basiloidesDHJ02
MHAAB883-06	95-SRNP-8664	Arthropoda	Insecta	Lepidoptera	Nymphalidae	Limenitidinae	Adelpha	Adelpha basiloidesDHJ02
MHAAB868-06	93-SRNP-7782	Arthropoda	Insecta	Lepidoptera	Nymphalidae	Limenitidinae	Adelpha	Adelpha basiloidesDHJ02
MHAAB872-06	93-SRNP-7786	Arthropoda	Insecta	Lepidoptera	Nymphalidae	Limenitidinae	Adelpha	Adelpha basiloidesDHJ02
MHAAB873-06	93-SRNP-7884	Arthropoda	Insecta	Lepidoptera	Nymphalidae	Limenitidinae	Adelpha	Adelpha basiloidesDHJ02
MHAAB880-06	93-SRNP-7789	Arthropoda	Insecta	Lepidoptera	Nymphalidae	Limenitidinae	Adelpha	Adelpha basiloidesDHJ02
MHAAB849-06	93-SRNP-7781	Arthropoda	Insecta	Lepidoptera	Nymphalidae	Limenitidinae	Adelpha	Adelpha basiloidesDHJ02
MHAAB869-06	93-SRNP-7778	Arthropoda	Insecta	Lepidoptera	Nymphalidae	Limenitidinae	Adelpha	Adelpha basiloidesDHJ02
MHAAB884-06	94-SRNP-7526	Arthropoda	Insecta	Lepidoptera	Nymphalidae	Limenitidinae	Adelpha	Adelpha basiloidesDHJ02
MHAAB885-06	94-SRNP-7048	Arthropoda	Insecta	Lepidoptera	Nymphalidae	Limenitidinae	Adelpha	Adelpha basiloidesDHJ02
MHAAB155-05	04-SRNP-49698	Arthropoda	Insecta	Lepidoptera	Nymphalidae	Limenitidinae	Adelpha	Adelpha basiloidesDHJ02
MHAAB875-06	90-SRNP-2212.2	Arthropoda	Insecta	Lepidoptera	Nymphalidae	Limenitidinae	Adelpha	Adelpha basiloidesDHJ02
MHAAB878-06	94-SRNP-8663	Arthropoda	Insecta	Lepidoptera	Nymphalidae	Limenitidinae	Adelpha	Adelpha basiloidesDHJ02
MHAAB870-06	93-SRNP-7785	Arthropoda	Insecta	Lepidoptera	Nymphalidae	Limenitidinae	Adelpha	Adelpha basiloidesDHJ02
MHAAB847-06	05-SRNP-47747	Arthropoda	Insecta	Lepidoptera	Nymphalidae	Limenitidinae	Adelpha	Adelpha basiloidesDHJ02
MHAAB864-06	91-SRNP-2685	Arthropoda	Insecta	Lepidoptera	Nymphalidae	Limenitidinae	Adelpha	Adelpha basiloidesDHJ02
MHAAB865-06	91-SRNP-2200	Arthropoda	Insecta	Lepidoptera	Nymphalidae	Limenitidinae	Adelpha	Adelpha basiloidesDHJ02
MHAAB862-06	93-SRNP-7787	Arthropoda	Insecta	Lepidoptera	Nymphalidae	Limenitidinae	Adelpha	Adelpha basiloidesDHJ02
MHAAB879-06	93-SRNP-7780	Arthropoda	Insecta	Lepidoptera	Nymphalidae	Limenitidinae	Adelpha	Adelpha basiloidesDHJ02
MHAAB887-06	91-SRNP-3010	Arthropoda	Insecta	Lepidoptera	Nymphalidae	Limenitidinae	Adelpha	Adelpha basiloidesDHJ02
MHAAB886-06	94-SRNP-6240	Arthropoda	Insecta	Lepidoptera	Nymphalidae	Limenitidinae	Adelpha	Adelpha basiloidesDHJ02
MHAAB881-06	94-SRNP-975	Arthropoda	Insecta	Lepidoptera	Nymphalidae	Limenitidinae	Adelpha	Adelpha basiloidesDHJ02
MHAAB877-06	94-SRNP-973	Arthropoda	Insecta	Lepidoptera	Nymphalidae	Limenitidinae	Adelpha	Adelpha basiloidesDHJ02
MHAAA611-05	03-SRNP-22499	Arthropoda	Insecta	Lepidoptera	Nymphalidae	Limenitidinae	Adelpha	Adelpha basiloidesDHJ02
MHAAB335-05	01-SRNP-24224	Arthropoda	Insecta	Lepidoptera	Nymphalidae	Limenitidinae	Adelpha	Adelpha basiloidesDHJ02
MHAAB333-05	01-SRNP-24223	Arthropoda	Insecta	Lepidoptera	Nymphalidae	Limenitidinae	Adelpha	Adelpha basiloidesDHJ02
MHAAB331-05	02-SRNP-30321	Arthropoda	Insecta	Lepidoptera	Nymphalidae	Limenitidinae	Adelpha	Adelpha basiloidesDHJ02
MHAAB329-05	03-SRNP-29516	Arthropoda	Insecta	Lepidoptera	Nymphalidae	Limenitidinae	Adelpha	Adelpha basiloidesDHJ02
MHAAB861-06	93-SRNP-7886	Arthropoda	Insecta	Lepidoptera	Nymphalidae	Limenitidinae	Adelpha	Adelpha basiloidesDHJ02
MHAAB860-06	93-SRNP-7882	Arthropoda	Insecta	Lepidoptera	Nymphalidae	Limenitidinae	Adelpha	Adelpha basiloidesDHJ02
MHAAA610-05	03-SRNP-21218	Arthropoda	Insecta	Lepidoptera	Nymphalidae	Limenitidinae	Adelpha	Adelpha basiloidesDHJ02
GBLN2877-10	GQ864738	Arthropoda	Insecta	Lepidoptera	Nymphalidae	Apaturinae	Asterocampa	Asterocampa idyja
MHAAA669-05	02-SRNP-31578	Arthropoda	Insecta	Lepidoptera	Nymphalidae	Nymphalinae	Biblis	Biblis hyperiaDHJ02
MHAAB569-05	04-SRNP-26174	Arthropoda	Insecta	Lepidoptera	Nymphalidae	Nymphalinae	Biblis	Biblis hyperiaDHJ02
MHAAB570-05	04-SRNP-26165	Arthropoda	Insecta	Lepidoptera	Nymphalidae	Nymphalinae	Biblis	Biblis hyperiaDHJ02
MHAAA670-05	04-SRNP-46910	Arthropoda	Insecta	Lepidoptera	Nymphalidae	Nymphalinae	Biblis	Biblis hyperiaDHJ01
MHAAA671-05	04-SRNP-46916	Arthropoda	Insecta	Lepidoptera	Nymphalidae	Nymphalinae	Biblis	Biblis hyperiaDHJ01
MHAAB355-05	03-SRNP-18474	Arthropoda	Insecta	Lepidoptera	Nymphalidae	Nymphalinae	Biblis	Biblis hyperiaDHJ01
MHAAB359-05	02-SRNP-31542	Arthropoda	Insecta	Lepidoptera	Nymphalidae	Nymphalinae	Biblis	Biblis hyperiaDHJ01
MHAAB356-05	02-SRNP-27761	Arthropoda	Insecta	Lepidoptera	Nymphalidae	Nymphalinae	Biblis	Biblis hyperiaDHJ01
MHAAB470-05	05-SRNP-56271	Arthropoda	Insecta	Lepidoptera	Nymphalidae	Biblidinae	Hamadryas	Hamadryas guatemalenaDHJ02
MHACG576-05	03-SRNP-17246	Arthropoda	Insecta	Lepidoptera	Nymphalidae	Biblidinae	Hamadryas	Hamadryas farinulenta
MHAAB472-05	05-SRNP-56530	Arthropoda	Insecta	Lepidoptera	Nymphalidae	Biblidinae	Hamadryas	Hamadryas farinulenta
MHACG657-05	03-SRNP-17261	Arthropoda	Insecta	Lepidoptera	Nymphalidae	Biblidinae	Hamadryas	Hamadryas farinulenta
MHAAB478-05	05-SRNP-30619	Arthropoda	Insecta	Lepidoptera	Nymphalidae	Biblidinae	Hamadryas	Hamadryas farinulenta
MHAAB477-05	05-SRNP-30956	Arthropoda	Insecta	Lepidoptera	Nymphalidae	Biblidinae	Hamadryas	Hamadryas farinulenta
MHAAB074-05	05-SRNP-30483	Arthropoda	Insecta	Lepidoptera	Nymphalidae	Biblidinae	Hamadryas	Hamadryas farinulenta
MHACG649-05	02-SRNP-30395	Arthropoda	Insecta	Lepidoptera	Nymphalidae	Biblidinae	Hamadryas	Hamadryas farinulenta
GBLN0401-06	AY788603	Arthropoda	Insecta	Lepidoptera	Nymphalidae	Nymphalinae	Marpesia	Marpesia chiron
BCIBT013-09	YB-BCI1331	Arthropoda	Insecta	Lepidoptera	Nymphalidae	Nymphalinae	Marpesia	Marpesia chiron
BCIBT042-09	YB-BCI2741	Arthropoda	Insecta	Lepidoptera	Nymphalidae	Nymphalinae	Marpesia	Marpesia chiron
MHAAB408-05	05-SRNP-32154	Arthropoda	Insecta	Lepidoptera	Nymphalidae	Nymphalinae	Marpesia	Marpesia chiron
MHAAA290-05	04-SRNP-22219	Arthropoda	Insecta	Lepidoptera	Nymphalidae	Satyrinae	Cissia	Cissia libye
BCIBT264-09	YB-BCI4232	Arthropoda	Insecta	Lepidoptera	Nymphalidae	Satyrinae	Magneuptychia	Magneuptychia libye
BLPAB438-06	06-SRNP-101377	Arthropoda	Insecta	Lepidoptera	Nymphalidae	Satyrinae	Cissia	Cissia libye
NCM062-09	AIV 062	Arthropoda	Insecta	Lepidoptera	Nymphalidae	Charaxinae	Prepona	Prepona laertes octavia
NCM060-09	AIV 060	Arthropoda	Insecta	Lepidoptera	Nymphalidae	Charaxinae	Prepona	Prepona laertes octavia
